# Supplementary material for: Survival Analysis and Prediction Model for Pulmonary Sarcomatoid Carcinoma Based on SEER Database
Source: Front Oncol. 2021 May 31;11:630885. doi: 10.3389/fonc.2021.630885 (PMC8201495; doi:10.3389/fonc.2021.630885)
Supplement: Supplementary file 1 [file DataSheet_1.zip]

Archive with 3 entries (3 files):
- Sup Table 1.DOCX
- Sup Table 2.DOCX
- Sup Table 3.DOCX
